# Supplementary material for: The cost of tsetse control using ‘Tiny Targets’ in the sleeping sickness endemic forest area of Bonon in Côte d’Ivoire: Implications for comparing costs across different settings
Source: PLoS Negl Trop Dis. 2022 Jan 5;16(1):e0010033. doi: 10.1371/journal.pntd.0010033 (PMC8730416; doi:10.1371/journal.pntd.0010033)
Supplement: S1 Data — (XLSX) [file pntd.0010033.s001.xlsx]

## Sheet: 1) Rapport d'activités
PROJET ECRANS DE PETITE TAILLE - FICHE D'ACTIVITES ET RESUME DES COÛTS
					T0
1) RAPPORT D'ACTIVITES					Sensibilisation
					Déploiement
					Suivi/Evaluation
					Entretien
Les indicateurs de productivité montrent ce qui a été fait (par exemple les pièges suivis, les écrans déployés, les villages visités.
						Temps alloué par activité
Date début	Date fin	Organisateur (s)	Travail éffectué (description et commentaires)	Indicateur de productivité (nombre)	Indicateur de productivité (description)	(1) Enquête entomo-logique de base	(2) Sensibilisation des communautés	(3) Déploiement des écrans	(4) Suivi-évaluation	(5 ) Entretien des écrans
2015-04-30	2015-05-12	CIRDES	Réunions pour la mise en place du protocole et l'organisation de la logistique inter-équipes	Le protocole a été défini, la logistique mise en place et la programmation des équipes est établie	Le protocole de piégeage pour l'enquête T0 a été défini, le matériel de piégeage vérifié et la programmation assimilée par les équipes	3 jours de travail effectif
2015-06-03	2015-06-12	CIRDES	Pose de pièges dans le foyer de Bonon pour l'enquête T0 (comportant 6 circuits)	278 pièges ont été déployés lors des enquêtes entomologiques	Les pièges sont posés pendant 48 heures sur le même site et sont relevés toutes les 24 heures. Les mouches capturées sont ensuite disséquées pour voir la parasitémie. Les organes des mouches positives sont recoltés pour la PCR	12 jours de travail effectif
2015-06-03	2015-06-12	IPR	Pose de pièges dans le foyer de Bonon pour l'enquête T0 (comportant 6 circuits)	278 pièges ont été déployés lors des enquêtes entomologiques	Les pièges sont posés pendant 48 heures sur le même site et sont relevés toutes les 24 heures. Les mouches capturées sont ensuite disséquées pour voir la parasitémie. Les organes des mouches positives sont recoltés pour la PCR	12 jours de travail effectif
2015-11-10	2015-11-12	IPR	Construction d'un spot audio pour la sensibilisation des populations	6 spots radios ont été confectionnés (Français, Gouro, Baoulé, Malinké, Mooré, Lobi)	Les spots radios ont été diffusés sur le terrain à l'aide de mégaphone, à la RTI et à la radio locale de Bonon.		3 jours de travail effectif
2016-01-18	2016-01-24	IPR	Sensibilisation de la population	Environ 7000 personnes ont été directement sensibilisées lors de 45 rendez-vous. Plus précisément, 26 établissements scolaires, 17 autorités religieuses, 42 chefs de communautés et 14 associations ont été rencontrées.	La population urbaine et rurale a été sensibilisée, avec un accent sur la jeunesse.		7 jours de travail effectif
2016-01-25	2016-02-15	IPR	Déploiement des écrans	1880 écrans ont été déployés	Les écrans ont été posés dans les lieux favorables au contact homme/glossine.			22 jours de travail effectif
2016-03-16	2016-03-22	IPR	Déplacement des écrans et implication des Agents de Santé Communautaire (ASC) dans la surveillance des écrans.	400 écrans vérifiés parmi lesquels 76 ont été déplacés	Les écrans qui risquaient d'être emportés par les crues ont été déplacés et les ASC ont été impliqués dans la surveillance des écrans.					7 jours de travail effectif
2016-05-30	2016-06-07	IPR	Evaluation de la lutte enquête T1	40 pièges sentinelles ont été posés (30 fixes et 10 mobiles)	Les pièges sont posés pendant 48 heures sur le même site et sont relevés toutes les 24 heures. Les mouches capturées sont comptées, puis disséquées pour voir la parasitémie. Les organes des mouches positives sont recoltés pour la PCR				9 jours de travail effectif
2016-08-28	2016-09-03	IPR	Entretien des écrans	Environ 900 écrans ont été visités et relevés si nécessaire. Une trentaine d'écrans ont été posés en renforcement de la lutte dans les points épidémiologiquement chauds.	Environ 200 écrans ont été relevés et une trentaine de nouveaux écrans ont été posés					7 jours de travail effectif
2016-09-26	2016-10-03	IPR	Evaluation de la lutte enquête T2	40 pièges sentinelles ont été posés (30 fixes et 10 mobiles)	Les pièges sont posés pendant 48 heures sur le même site et sont relevés toutes les 24 heures. Les mouches capturées sont comptées, puis disséquées pour voir la parasitémie. Les organes des mouches positives sont recoltés pour la PCR				9 jours de travail effectif
2016-11-08	2016-11-19	IPR	Transfert aux communautés	Sensibilisation de la population, Restitution des premiers résultats, identification de volontaires villageois	La population est informée de l'impact de la lutte. Les techniques d'entretien des écrans sont rappellés. Des volontaires villageois sont identifiés par les communautés.		12 jours de travail effectif
2016-12-12	2016-12-21	IPR	Evaluation de la lutte enquête T3	40 pièges sentinelles ont été posés (30 fixes et 10 mobiles)	Les pièges sont posés pendant 48 heures sur le même site et sont relevés toutes les 24 heures. Les mouches capturées sont comptées, puis disséquées pour voir la parasitémie. Les organes des mouches positives sont recoltés pour la PCR				10 jours de travail effectif
2017-01-29	2017-02-15	IPR	Redéploiement des écrans	1997 écrans ont été déployés	Les écrans ont été posés dans les lieux favorables au contact homme/glossine. Le statut des écrans remplacés (qui avaient été posés en 2016) a été notifié.			17 jours de travail effectif
2017-03-10	2017-03-18	IPR	Evaluation de la lutte enquête T4	40 pièges sentinelles ont été posés (30 fixes et 10 mobiles)	Les pièges sont posés pendant 48 heures sur le même site et sont relevés toutes les 24 heures. Les mouches capturées sont comptées, puis disséquées pour voir la parasitémie. Les organes des mouches positives sont recoltés pour la PCR				9 jours de travail effectif
2017-06-18	2017-06-25	IPR	Evaluation de la lutte enquête T5	40 pièges sentinelles ont été posés (30 fixes et 10 mobiles)	Les pièges sont posés pendant 48 heures sur le même site et sont relevés toutes les 24 heures. Les mouches capturées sont comptées, puis disséquées pour voir la parasitémie. Les organes des mouches positives sont recoltés pour la PCR				8 jours de travail effectif
2017-09-18	2017-09-27	IPR	Evaluation de la lutte enquête T6	40 pièges sentinelles ont été posés (30 fixes et 10 mobiles)	Les pièges sont posés pendant 48 heures sur le même site et sont relevés toutes les 24 heures. Les mouches capturées sont comptées, puis disséquées pour voir la parasitémie. Les organes des mouches positives sont recoltés pour la PCR			9 jours de travail effectif
2017-09-18	2017-09-27	IPR	Entretien des écrans.	1257 écrans ont été contrôlés (63% des écrans)	Les écrans tombés ont été relevés et le statut des écrans déterminé					9 jours de travail effectif
2017-12-07	2017-12-15	IPR	Evaluation de la lutte enquête T7	40 pièges sentinelles ont été posés (30 fixes et 10 mobiles)	Les pièges sont posés pendant 48 heures sur le même site et sont relevés toutes les 24 heures. Les mouches capturées sont comptées, puis disséquées pour voir la parasitémie. Les organes des mouches positives sont recoltés pour la PCR				7 jours de travail effectif

## Sheet: 2)  Personnel
PROJET ECRANS DE PETITE TAILLE - FICHE D'ACTIVITES ET RESUME DES COÛTS
								T0
								Sensibilisation
								Déploiement
								Suivi/Evaluation
								Entretien
2) PERSONNEL
		A noter: les salaires et indemnités individuels sont des données confidentielles et donc non incluses ici.
										Temps alloué par activité
Date début	Date fin	Description (nom ou position)	Nombre de personnes	Jours de travail Non terrain (total pour le groupe)	Jours de travail de terrain (Total pour le groupe)	Monnaie	Indemnités ou frais de déplacement par personne par jour	Total indemnités ou frais de déplacement pour le groupe	TYPE DE PAIEMENT ET COMMENTAIRES (Merci d'expliquer clairement si c'est un paiement pour un jour travaillé, pour frais de déplacement, pour le loyer sur le terrain, des frais supplémentaire sur le terrain, des perdiems, etc.	(1) Enquête entomo-logique de base	(2) Sensibilisation des communautés	(3) Déploiement des écrans	(4) Suivi-évaluation	(5 ) Entretien des écrans
2015-04-30	2015-05-12	Chercheur; CIRDES	1	14	0	FCFA			Paiement pour perdiems	100
2015-06-01	2015-06-12	Technicien CIRDES	2	0	12	FCFA			Paiement pour perdiems	100
2015-06-01	2015-06-12	Auxilliaire de Labo; Chauffeur CIRDES	3	0	12	FCFA			Paiement pour perdiems	100
2015-06-02	2015-06-11	Chercheur IPR	2	0	12	FCFA			Paiement pour perdiems	100
2015-06-02	2015-06-11	Technicien IPR	4	0	12	FCFA			Paiement pour perdiems	100
2015-06-02	2015-06-08	Chercheur PRCT	1	0	5	FCFA			Paiement pour perdiems	100
		Personnel local (ASC etc.)							Paiement pour perdiems	100
2016-01-18	2016-01-24	Chercheur IPR	2	0	7	FCFA			Paiement pour perdiems		100
2016-01-18	2016-01-24	Technicien IPR	3	0	7	FCFA			Paiement pour perdiems		100
2016-01-18	2016-01-24	Chauffeur IPR	1	0	7	FCFA			Paiement pour perdiems		100
2016-01-18	2016-01-24	ASC, IE, MCD	17	0	5	FCFA			Paiement pour perdiems
2016-01-25	2016-02-15	Chercheur IPR	3	0	22	FCFA			Paiement pour perdiems			100
2016-01-25	2016-02-15	Technicien IPR	5	0	22	FCFA			Paiement pour perdiems			100
2016-01-25	2016-02-15	Chauffeur IPR	2	0	22	FCFA			Paiement pour perdiems			100
2016-01-22	2016-02-05	Technicien IRD BF	1	0	15	FCFA			Paiement pour perdiems			100
2016-01-25	2016-02-15	ASC, IE, MCD	17	0	20	FCFA			Paiement pour perdiems			100
2016-03-16	2016-03-22	Technicien IPR	2	0	7	FCFA			Paiement pour perdiems					100
2016-03-16	2016-03-22	Chauffeur IPR	1	0	7	FCFA			Paiement pour perdiems					100
2016-03-16	2016-03-22	ASC, IE, MCD	17	0	5 + contrôle permanent	FCFA			Paiement pour perdiems
2016-05-30	2016-06-07	Technicien IPR	1	0	9	FCFA			Paiement pour perdiems				100
2016-05-30	2016-06-07	Etudiants IPR	4	0	9	FCFA			Paiement pour perdiems				100
2016-05-30	2016-06-07	Chauffeur IPR	1	0	9	FCFA			Paiement pour perdiems				100
2016-05-30	2016-06-07	ASC, IE, MCD	17	0	7 + contrôle permanent	FCFA			Paiement pour perdiems				100
2016-08-28	2016-09-03	Chercheur IPR/IRD	2	0	7	FCFA			Paiement pour perdiems					100
2016-08-28	2016-09-03	Techniciens IPR	2	0	7	FCFA			Paiement pour perdiems					100
2016-08-28	2016-09-03	Etudiants IPR	2	0	7	FCFA			Paiement pour perdiems					100
2016-08-28	2016-09-03	Chauffeur IRD	1	0	7	FCFA			Paiement pour perdiems					100
2016-08-28	2016-09-03	ASC, IE, MCD	17	0	5 + contrôle permanent	FCFA			Paiement pour perdiems					100
2016-09-26	2016-10-03	Chercheur IPR/IRD	0	0	8	FCFA
2016-09-26	2016-10-03	Techniciens IPR	1	0	8	FCFA			Paiement pour perdiems				100
2016-09-26	2016-10-03	Etudiants IPR	4	0	8	FCFA			Paiement pour perdiems				100
2016-09-26	2016-10-03	Chauffeur IRD	1	0	8	FCFA			Paiement pour perdiems				100
2016-09-26	2016-10-03	ASC, IE, MCD	17	0	6	FCFA			Paiement pour perdiems				100
2016-11-08	2016-11-19	Chercheur IPR/IRD	0	0	0	FCFA
2016-11-08	2016-11-19	Techniciens IPR	1	0	12	FCFA			Paiement pour perdiems		100
2016-11-08	2016-11-19	Etudiants IPR	4	0	12	FCFA			Paiement pour perdiems		100
2016-11-08	2016-11-19	Chauffeur IRD	1	0	12	FCFA			Paiement pour perdiems		100
2016-11-08	2016-11-19	ASC, IE, MCD	17	0	12	FCFA			Paiement pour perdiems		100
2016-12-12	2016-12-21	Chercheur IPR/IRD	0	0	0	FCFA
2016-12-12	2016-12-21	Techniciens IPR	1	0	10	FCFA			Paiement pour perdiems	100
2016-12-12	2016-12-21	Etudiants IPR	4	0	10	FCFA			Paiement pour perdiems	100
2016-12-12	2016-12-21	Chauffeur IRD	1	0	10	FCFA			Paiement pour perdiems	100
2016-12-12	2016-12-21	ASC, IE, MCD	17	0	10	FCFA			Paiement pour perdiems	100
2017-01-29	2017-02-15	Chercheur IPR/IRD	2	0	17	FCFA			Paiement pour perdiems			100
2017-01-29	2017-02-15	Techniciens IPR	2	0	17	FCFA			Paiement pour perdiems			100
2017-01-29	2017-02-15	Etudiants IPR	6	0	17	FCFA			Paiement pour perdiems			100
2017-01-29	2017-02-15	Chauffeur IRD	2	0	17	FCFA			Paiement pour perdiems			100
2017-01-29	2017-02-15	ASC, IE, MCD	17	0	17	FCFA			Paiement pour perdiems			100
2017-03-10	2017-03-18	Chercheur IPR/IRD	1	0	9	FCFA			Paiement pour perdiems				100
2017-03-10	2017-03-18	Techniciens IPR	1	0	9	FCFA			Paiement pour perdiems				100
2017-03-10	2017-03-18	Etudiants IPR	1	0	9	FCFA			Paiement pour perdiems				100
2017-03-10	2017-03-18	Chauffeur IRD	1	0	9	FCFA			Paiement pour perdiems				100
2017-03-10	2017-03-18	ASC, IE, MCD	17	0	9	FCFA			Paiement pour perdiems				100
2017-06-18	2017-06-25	Chercheur IPR/IRD	1	0	8	FCFA			Paiement pour perdiems				100
2017-06-18	2017-06-25	Techniciens IPR	2	0	8	FCFA			Paiement pour perdiems				100
2017-06-18	2017-06-25	Etudiants IPR	1	0	8	FCFA			Paiement pour perdiems				100
2017-06-18	2017-06-25	Chauffeur IRD	1	0	8	FCFA			Paiement pour perdiems				100
2017-06-18	2017-06-25	ASC, IE, MCD	17	0	8	FCFA			Paiement pour perdiems				100
2017-09-18	2017-09-27	Chercheur IPR	1	0	9	FCFA			Paiement pour perdiems				100
2017-09-18	2017-09-27	Techniciens IPR	2	0	9	FCFA			Paiement pour perdiems				100
2017-09-18	2017-09-27	Etudiants IPR	1	0	9	FCFA			Paiement pour perdiems				100
2017-09-18	2017-09-27	Chauffeur IRD	1	0	9	FCFA			Paiement pour perdiems				100
2017-09-18	2017-09-27	ASC, IE, MCD	17	0	9	FCFA			Paiement pour perdiems				100
													100
2017-09-18	2017-09-27	Technicien IPR	1	0	9	FCFA			Paiement pour perdiems					100
2017-09-18	2017-09-27	Etudiants IPR/IRD	1	0	9	FCFA			Paiement pour perdiems					100
2017-09-18	2017-09-27	Chauffeur	1	0	9	FCFA			Paiement pour perdiems					100
2017-09-18	2017-09-27	ASC, IE, MCD	17	0	9	FCFA			Paiement pour perdiems					100
2017-12-07	2017-12-15	Chercheur IPR	1	0	7	FCFA			Paiement pour perdiems				100
2017-12-07	2017-12-15	Techniciens IPR	2	0	7	FCFA			Paiement pour perdiems				100
2017-12-07	2017-12-15	Etudiants IPR	1	0	7	FCFA			Paiement pour perdiems				100
2017-12-07	2017-12-15	Chauffeur IRD	1	0	7	FCFA			Paiement pour perdiems				100
2017-12-07	2017-12-15	ASC, IE, MCD	17	0	7	FCFA			Paiement pour perdiems				100

## Sheet: 3) Carburant véhicules et Km
PROJET ECRANS DE PETITE TAILLE - FICHE D'ACTIVITES ET RESUME DES COÛTS
					T0
3) CARBURANT VEHICULES					Sensibilisation
					Déploiement
					Suivi/Evaluation
					Entretien
						Temps alloué par activité
Date début	Date fin (peut être la même)	Description véhicule	Monnaie	Somme depensée en carburant	COMMENTAIRES Description du déplacement (où?, dans quel but?)	(1) Enquête entomo-logique de base	(2) Sensibilisation des communautés	(3) Déploiement des écrans	(4) Suivi-évaluation	(5 ) Entretien des écrans
2015-06-01	2015-06-12	Toyota Pick up 32 IN 0006 BF	FCFA	137120	Déplacement Bobo- Bouaké (aller/retour)	100
2015-06-02	2015-06-11	Ford Ranger, Toyota Pick up	FCFA	195285	Déplacement Bouaké-Bonon puis dans la localité de Bonon pour les enquêtes	100
2016-01-18	2016-01-24	Ford Ranger, Toyota Land Cruiser, 3 motos Yamaha	FCFA	161700	Déplacement Bouaké/Bonon, puis dans la zone d'intervention		100
2016-01-25	2016-02-15	Ford Ranger, Toyota Land Cruiser, 3 motos Yamaha	FCFA	400000	Déplacement Bouaké/Bonon, puis dans la zone d'intervention			100
2016-03-16	2016-03-22	Toyota Land Cruiser, 1 moto Yamaha	FCFA	130000	Déplacement Bouaké/Bonon, puis dans la zone d'intervention					100
2016-05-30	2016-06-07	Toyota Land Cruiser, 3 motos Yamaha	FCFA	143000	Déplacement Bouaké/Bonon, puis dans la zone d'intervention				100
2016-08-28	2016-09-03	Toyota Land Cruiser, 3 motos Yamaha	FCFA	200000	Déplacement Bouaké/Bonon, puis dans la zone d'intervention					100
2016-09-26	2016-10-03	Toyota Land Cruiser, 3 motos Yamaha	FCFA	170000	Déplacement Bouaké/Bonon, puis dans la zone d'intervention				100
2016-11-08	2016-11-19	Toyota Land Cruiser, 3 motos Yamaha	FCFA	250000	Déplacement Bouaké/Bonon, puis dans la zone d'intervention		100
2016-12-12	2016-12-21	Toyota Land Cruiser, 3 motos Yamaha	FCFA	150000	Déplacement Bouaké/Bonon, puis dans la zone d'intervention				100
2017-01-29	2017-02-15	2 toyotas Land Cruiser, 3 motos Yamaha	FCFA	350000	Déplacement Bouaké/Bonon, puis dans la zone d'intervention			100
2017-03-10	2017-03-18	Toyota Land Cruiser, 3 motos Yamaha	FCFA	160000	Déplacement Bouaké/Bonon, puis dans la zone d'intervention				100
2017-06-18	2017-06-25	Toyota Land Cruiser, 3 motos Yamaha	FCFA	140000	Déplacement Bouaké/Bonon, puis dans la zone d'intervention				100
2017-09-18	2017-09-27	Toyota Land Cruiser, 2 motos Yamaha	FCFA	120000	Déplacement Bouaké/Bonon, puis dans la zone d'intervention				100
2017-09-18	2017-09-27	Toyota Land Cruiser, 1 moto Yamaha	FCFA	130000	Déplacement Bouaké/Bonon, puis dans la zone d'intervention					100
2017-12-07	2017-12-15	Toyota Land Cruiser, 3 motos Yamaha	FCFA	120000	Déplacement Bouaké/Bonon, puis dans la zone d'intervention				100

## Sheet: 4) Autres frais de transport 
PROJET ECRANS DE PETITE TAILLE - FICHE D'ACTIVITES ET RESUME DES COÛTS
4) AUTRES FRAIS DE TRANSPORT ET DE VEHICULES
T0
Sensibilisation
Déploiement
Suivi/Evaluation
Entretien
Date	Identification Véhicule	Type de dépenses	Monnaie	Unité (Spécifier si nécessaire)	Coût par article	Nombre d'articles	Coût total	Commentaire
2015-05-10	Toyota Pick up 32 IN 0006 BF	Achat huile 2temps	FCFA	Bidon	3000	1	3000	26 jours
2015-05-10	Toyota Pick up 32 IN 0006 BF	Achat taxe routière	FCFA		200	1	200
2015-06-12	Toyota Pick up 32 IN 0006 BF	Achat taxe routière	FCFA		400	1	400
2015-05-17	Toyota Pick up 32 IN 0006 BF	Lavage du véhicule	FCFA		2000	1	2000
2015-06-12	Toyota Pick up 32 IN 0006 BF	Lavage du véhicule	FCFA		2000	1	2000
2015-06-06	Toyota Pick up 32 IN 0006 BF	Remplacement d'une vitre latérale	FCFA		47000	1	47000	Jet de pierre par un enfant qui a brisé une vitre latérale
2015-06-08	Toyota Pick up 32 IN 0006 BF	Achat nettoyant vitre	FCFA		1200	1	1200
2015-05-10	Toyota 11 HM 2173 IT	Vignette (laisser passer)	FCFA		20000	1	20000	Ce vehicule est de l'IRD, son carburant et le chauffeur ont été pris en charge par l'IRD et l'IPR
						Sous-total	75800
2016-01-25	Toyota Land Cruiser	Plaquettes			100000	1	100000
2016-01-25	Toyota Land Cruiser	Main d'œuvre			17000	1	17000
2016-01-25	Toyota Land Cruiser	Climatisation achat			35000	1	35000
2016-01-25	Toyota Land Cruiser	Climatisation réparation			40000	1	40000
2016-01-25	Toyota Land Cruiser	Motos entretien			8500	1	8500
2016-01-25	Toyota Land Cruiser	Motos			6600	1	6600
2016-01-25	Toyota Land Cruiser	Huiles			8000	1	8000
2016-01-25	Toyota Land Cruiser	Lavage voiture			1500	1	1500
						Sous-total	216600
2016-03-16	Yamaha	Entretien motos			25000	1	25000
2016-03-16	Toyota Land Cruiser	Entretien voiture			60000	1	60000
2016-05-30	Yamaha	Entretien motos			25000	1	25000
						Sous-total	110000
2016-08-28	Toyota Land Cruiser	Entretien voiture			45000	1	45000
2016-09-26	Yamaha	Entretien motos			30000	1	15000
2016-09-26	Toyota Land Cruiser	Jeu de Silent blocs			50000	1	50000
2016-09-26	Toyota Land Cruiser	Silent blocs			4000	8	32000
2016-09-26	Toyota Land Cruiser	Silent blocs de bras de suspension			20000	4	80000
2016-09-26	Toyota Land Cruiser	Silent bloc debarre stabilisatrice			22000	4	88000
2016-09-26	Toyota Land Cruiser	Jeu de plaquettes de frein avant			70000	1	70000
						Sous-total	335000
2016-11-08	Toyota Land Cruiser	Entretien voiture			50000	1	50000
2016-12-12	Toyota Land Cruiser	Entretien motos			30000	1	15000
2017-01-29	Toyota Land Cruiser	Entretien voiture			60000	1	60000
2017-01-29	Yamaha	Entretien motos			30000	1	30000
						Sous-total	90000
2017-03-10	Yamaha	Entretien motos			15000	1	15000
2017-06-18	Toyota Land Cruiser	Entretien voiture			20000	1	20000
2017-06-18	Yamaha	Entretien motos			15000	1	15000
							50000
2017-09-18	Yamaha	Entretien motos			10000	1	10000
2017-09-18	Yamaha	Entretien motos			10000	1	10000
						Sous-total	20000
2017-09-27	Yamaha	Entretien motos			10000	1	10000
2017-09-27	Toyota Land Cruiser	Entretien voiture			10000	1	10000
						Sous-total	20000
2017-12-15	Yamaha	Entretien motos			5000		5000
2017-12-15	Toyota Land Cruiser	Entretien voiture			90000		90000
						Sous-total	95000
							0

## Sheet: 5) Equipement et consommables
PROJET ECRANS DE PETITE TAILLE - FICHE D'ACTIVITES ET RESUME DES COÛTS
					T0
5) EQUIPEMENT et CONSOMMABLES					Sensibilisation
					Déploiement
					Suivi/Evaluation
					Entretien
								Temps alloué par activité
Date	Article	Monnaie	Unité (specify spécifié si nécessaire)	Coût par article	Nombre d'articles	Coût total	Commentaires	(1) Enquête entomo-logique de base	(2) Sensibilisation des communautés	(3) Déploiement des écrans	(4) Suivi-évaluation	(5 ) Entretien des écrans
2015-05-13	Imperméables	FCFA		3500	6	21000		100
2015-05-13	Moustiquaires	FCFA		3000	6	18000		100
2015-04-29	Tubes eppendorf	FCFA	Paquet de 1 000	70000	1	70000		100
2015-04-20	Caisse à microscope	FCFA		15000	2	30000		100
2015-04-29	Cônes pour piège	FCFA			30	15750	Habillage de 30 cônes pour les pièges de capture	100
2015-05-08	Passavant	FCFA		5850	1	5850	Achat d'un passavant descriptif à la douane pour quiter avec le metériel de labo du territoire burkinabé	100
2015-05-08	Quittance	FCFA		2000	1	2000	Pour l'enregistrement du passavant à la douane	100
2015-05-08	Clé USB	FCFA		6000	1	6000		100
2015-05-13	Forfait connexion	FCFA		19000	1	19000		100
2015-05-12	Marker permanent	FCFA	Paquet	4500	2	9000		100
2015-05-21	Piles pour GPS	FCFA	Paquet	1850	4	7400		100
2015-05-01	Pièges T0	FCFA				0		100
2015-05-01	Piquet piège	FCFA				8000		100
2015-05-01	cone piège	FCFA				16600		100
2015-05-01	Fer beton pour piquet	FCFA				37000		100
2015-05-01	moustiquaire	FCFA				7500		100
2015-05-01	couture manchon	FCFA				18300		100
2015-05-01	Lames porte objet	FCFA				24000		100
2015-05-01	Lamelles couvre objet	FCFA				13500		100
2015-05-01	Alcool à 96° (2,5 l)	FCFA				18000		100
2015-05-01	Gel de silice	FCFA				32000		100
2015-05-01	Coton hydrophile (500 G)	FCFA				7500		100
2015-05-01	Eau distillée stérile (20 l)	FCFA				12000		100
2015-05-01	Tubes de nunc (P/100)	FCFA				23000		100
2015-05-01	Tubes Eppendorf (P/500)	FCFA				10000		100
2015-05-01	Eau physiologique	FCFA				5000		100
2015-05-01	Gants d'examen	FCFA				7000		100
2015-05-01	Photocopies et impression	FCFA				10620		100
2015-05-01	Ramette (= ream of paper)	FCFA				3000		100
2015-05-01	Achat divers*	FCFA				44300		100
2015-05-01	Machettes + lime	FCFA				10150		100
2015-05-01	paires de Bottes	FCFA				35000		100
2015-05-01	marteaux	FCFA				7200		100
2015-05-01	Graisse	FCFA				15900		100
2015-05-01	Piles pour GPS	FCFA				5400		100
2015-05-01	Papier essuie tout	FCFA				5400		100
						580370		100
2015-11-12	Confection Spot Radio	FCFA				300000			100
2016-01-18	Encre	FCFA				95000			100
2016-01-18	Piles, cahier, stylo	FCFA				58350			100
2016-01-18	Piles	FCFA				24600			100
2016-01-18	Téléphones	FCFA				13500			100
2016-01-18	Mégaphones	FCFA				36000			100
2016-01-18	Reprographie	FCFA				250000			100
2016-01-18	T-shirt	FCFA				110000			100
2016-01-18	Communications Telephonique	FCFA				35000			100
						922450			100
2015-08-25	Commande Pièges (200)/écrans (5000)	$				16045				100
2016-01-25	Bottes	FCFA				24500				100
2016-01-25	Rallonge	FCFA				5000				100
2016-01-25	Marteau, Matchette etc.	FCFA				62400				100
2016-01-25	Sac à dos	FCFA				25000				100
2016-01-25	Bache	FCFA				8750				100
2016-01-25	Punaise, marqueur	FCFA				21625				100
2016-01-25	Piles SOCOCE	FCFA				19900				100
2016-01-25	Clés USB, Rames papiers, calculatrice	FCFA				76000				100
2016-01-25	Communications Telephonique	FCFA				20000				100
2016-01-25						263175				100
2016-03-16	Communications Telephonique	FCFA				10000						100
2016-03-16	Papeterie	FCFA				10000						100
						20000
2016-05-30	Communications Telephonique	FCFA				40000					100
2016-05-30	Graisse	FCFA				11000					100
2016-05-30	Divers	FCFA				11500					100
						62500
2016-08-28	Communications téléphoniques	FCFA				120000						100
2016-08-28	Papeterie	FCFA				30000						100
2016-08-28	Quincaillerie (marteau, burin, machette etc.)	FCFA				50000						100
						200000
2016-09-26	Communications téléphoniques	FCFA				20000					100
2016-09-26	Piles	FCFA				20000					100
2016-09-26	Matériel entomo et dissection	FCFA				40000					100
						80000
2016-11-08	Communications téléphoniques	FCFA				50000			100
2016-11-08	Matériel de sensibilisation	FCFA				50000			100
2016-11-08	Papiers et dérivés	FCFA				50000			100
2016-11-08	Diffusion spot sensibilisation à la radio	FCFA				100000			100
						250000
2016-12-12	Communications téléphoniques	FCFA				50000					100
2016-12-12	Papiers et dérivés	FCFA				50000					100
2016-12-12	Matériels de dissection	FCFA				50000					100
						150000					100
2017-01-29	Commande Pièges (300)/écrans (10 000)	$				24098
2017-01-29	Papeterie	FCFA				242440				100
2017-01-29	Impression Polo et casquettes	FCFA				340000			100
2017-01-29	Quincaillerie (matchette, bottes, fil de fer, pinces etc.)	FCFA				575000				100
2017-01-29	Communications téléphoniques	FCFA				42000				100
2017-01-29	Impression documents	FCFA				9000				100
2017-01-29	Diffusion spot sensibilisation à la radio	FCFA				100000			100
2017-01-29	Amélioration spot sensibilisation	FCFA				200000			100
2017-01-29	Cartouches d'encre, antivirus	FCFA				75000				100
						1583440
2017-03-10	Matériel de laboratoire	FCFA				85000					100
2017-03-10	Consommables	FCFA				14000					100
2017-03-10	Communications téléphoniques	FCFA				30000					100
						129000
2017-06-18	Communications téléphoniques	FCFA				30000					100
2017-06-18	Quincaillerie	FCFA				55900					100
						85900
2017-09-18	Communications téléphoniques	FCFA				5000					100
2017-09-18	Quincaillerie	FCFA				40000					100
						45000
2017-09-18	Papeterie	FCFA				20000						100
2017-12-07	Consommables	FCFA				70000
2017-12-07	Communications téléphoniques	FCFA				30000
						100000
	Materiel de laboratoire et dissection: recherche et donc exclus des calculs.

## Sheet: 6) Dépenses administratives
PROJET ECRANS DE PETITE TAILLE
6) DEPENSES ADMINISTRATIVES ET DE BUREAU
T0
Sensibilisation
Déploiement
Suivi/Evaluation
Entretien
Dépenses spécifiques
Date	Article	Monnaie	Coût total	Commentaires	% du coût pour le travail de lutte avec les écrans
2015-10-08	Dédouanement pièges/écrans	euros	3484.24	Dédouanement et frais de magasinage pour faire sortir les écrans de l'aéroport (déploiements 2016 et 2017)	100
2016-03-16	Connection internet	FCFA	200000	Connection internet au bureau	50
2016-09-20	Connection internet	FCFA	200000	Connection internet au bureau	50
2017-09-15	Connection internet	FCFA	200000	Connection internet au bureau	50
2017-09-20	Transitaire pièges/écran	Euros	1910	Faire sortir la commande des écrans de l'aéroport (déploiement 2018)	100
Estimations pour l'appui administratif du projet
Equipement	FCFA	USD
Ordinateur	400000	667.78
Imprimante & scanner	200000	333.89
Stabilisateur, multiprises etc	100000	166.945
Total	700000	1168.61
Personnel administratif
IPR: Secrétaire et régisseur, 1.5% de leur temps chacun.
CIRDES: Secrétaire et régisseur, 0.5% de leur temps chacun.
IRD: Secretaire et régisseur, ~ 1.5% de leur temps chacun (maximum 3 jours an).
